# Supplementary material for: A new marine gobiid species of the genus Clariger Jordan & Snyder (Gobiidae, Teleostei) from Taiwan
Source: Zookeys. 2012 Jun 4;(199):13–21. doi: 10.3897/zookeys.199.2645 (PMC3368280; doi:10.3897/zookeys.199.2645)
Supplement: XML Treatment for Clariger taiwanensis [file zookeys.199.2645-treatment1.xml]

<!DOCTYPE tp:taxon-treatment
  PUBLIC "-//TaxonX//DTD Taxonomic Treatment Publishing DTD v0 20100105//EN" "tax-treatment-NSO.dtd">
<tp:taxon-treatment xmlns:tp="http://www.plazi.org/taxpub"><tp:treatment-meta><mixed-citation publication-type="journal"><person-group><name><surname>Jang-Liaw</surname><given-names>Nian-Hong</given-names></name><name><surname>Gong</surname><given-names>You-Hai</given-names></name><name><surname>Chen</surname><given-names>I-Shiung</given-names></name></person-group><article-title>A new marine gobiid species of the genus 
                    <italic>Clariger</italic> Jordan &amp; Snyder (Gobiidae, Teleostei) from Taiwan
                </article-title><source>Zookeys</source><day>4</day><month>6</month><year>2012</year><volume>2012</volume><issue>199</issue><fpage>13</fpage><lpage>21</lpage><pub-id pub-id-type="doi">10.3897/zookeys.199.2645</pub-id></mixed-citation></tp:treatment-meta><tp:nomenclature><tp:taxon-name>
                        <tp:taxon-name-part taxon-name-part-type="genus">Clariger</tp:taxon-name-part>
                        <tp:taxon-name-part taxon-name-part-type="species">taiwanensis</tp:taxon-name-part>
                    <object-id xmlns:xlink="http://www.w3.org/1999/xlink" xlink:type="simple">urn:lsid:zoobank.org:act:99B5D142-862B-4E18-959A-0A386FDEC137</object-id>
								<object-id xmlns:xlink="http://www.w3.org/1999/xlink" xlink:type="simple">http://species-id.net/wiki/Clariger_taiwanensis</object-id>
								</tp:taxon-name><tp:taxon-status xmlns:xlink="http://www.w3.org/1999/xlink" xlink:type="simple">sp. n.</tp:taxon-status><xref ref-type="fig" rid="F1">Figs 1</xref><xref ref-type="fig" rid="F1">2</xref></tp:nomenclature><tp:treatment-sec sec-type="Type material"><title>Type material.</title><p>Holotype: 28.3 mm SL, Taiwan, Keelung City, Chau-Jin Park, <named-content xmlns:xlink="http://www.w3.org/1999/xlink" content-type="dwc:verbatimCoordinates" xlink:type="simple">25°8.48'N, 121°48.140'E</named-content>, tidal pool, 31 May 2011, Y. H. Gong (NTOUP-2011-11-062).
                    </p><p>Paratypes: 1 specimen, 29.0 mm SL, same locality as holotype, 5 June 2006, I-S. Chen (NTOUP-2006-06-156). 5, 26.4–35.5 mm SL, Taiwan, New Taipei City, Yeliu, <named-content xmlns:xlink="http://www.w3.org/1999/xlink" content-type="dwc:verbatimCoordinates" xlink:type="simple">25°12.08'N, 121°41.62'E</named-content>, tidal pool, 7 November 2000, S. C. Wang et al. (NMMSTP 01302). 1, 30.0 mm SL, same locality as holotype, 1 November 2011, Y. H. Gong (NTOUP-2011-11-057). 1, 30.9 mm SL, Taiwan, New Taipei City, Aodi, <named-content xmlns:xlink="http://www.w3.org/1999/xlink" content-type="dwc:verbatimCoordinates" xlink:type="simple">25°3.25'N, 121°55.81'E</named-content>, tidal pool, 1 July 2011, tidal pool, Y. H. Gong et al. (NTOUP-2011-11-059).
                    </p></tp:treatment-sec><tp:treatment-sec sec-type="Diagnosis"><title>Diagnosis. </title><p><italic><tp:taxon-name>Clariger taiwanensis</tp:taxon-name></italic> can be distinguished from other congeners by the following unique combination of features: (1) fin rays: dorsal-fin rays III, I/8; anal-fin rays modally I/8; and pectoral-fin rays modally 19 (2 free +16+1 free); (2) head with longitudinal dermal ridge including 6 barbels; and (3) specific coloration pattern when alive: head and trunk dark brown with scattered pale spots and blotches; cheek, ventral portion of head sometimes pale with deep brown spots; pectoral-fin base with a dark brown band; and caudal fin mostly dark brown proximally and with alternating and irregular dark brown and pale bands distally.
                    </p></tp:treatment-sec><tp:treatment-sec sec-type="Description"><title>Description.</title><p>Body rather slender, cylindrical anteriorly and laterally compressed posteriorly (all morphometric data are shown in <xref ref-type="table" rid="T1">Table 1</xref>). Head flat and depressed. Eye small. Interorbital region wide, bony interorbital width more than twice diameter of eye. Horizontal, infraorbital dermal ridge on upper part of cheek with 6 barbels (<xref ref-type="fig" rid="F1">Fig. 1</xref>).
                    </p><p>Snout flat and rather short. A pair of distinct longitudinal dermal folds beside nasal tubes on snout. Anterior nasal opening in forward-facing short tube, and posterior nasal opening round, flat. Mouth rather large, maxilla extending to vertical through rear margin of orbit. Teeth minute, jaws with 3–5 rows of conical teeth, teeth in outer rows largest in both jaws. Tongue margin bilobed anteriorly. Gill opening somewhat restricted, extending only slightly below lower margin of pectoral-fin base. Anus located anterior to vertical through origin of second dorsal fin. VC 14 + 18 = 32 (9 specimens). Trunk and head entirely naked.</p><p><!--PageBreak--><italic>Fins</italic>: D1 III (9 specimens); D2 I/8 (9); A I/8 (8)or I/9 (1); P 19 (2 + 16 + 1) (8) or 20 (2 + 17 + 1) (1). D1 very short in height and length. D2 and A of similar size and shape. A origin just in front of D2 origin. D2 origin on vertical between 1st and 2nd branched rays of A. P small and rounded, its length about equal to postorbital length, with 2 thin free, filamentous rays dorsally and 1 free, filamentous ray ventrally. C rounded. V with round sucking disc with complete frenum.
                    </p><p><italic>Head lateral-line system</italic>: Head canals: head lacking sensory canals and head pores (as for genus). Sensory papillae: all infraorbital sensory papillae arranged in longitudinal pattern. Row <italic>a</italic> long and extending forward to below nostrils. Row <italic>b</italic> extending<!--PageBreak--><!--PageBreak--> from anterior region of dermal ridge to posterior region of cheek. Row <italic>c</italic> long, running below the dermal ridge. Single <italic>cp</italic> located near row <italic>c</italic>. Row <italic>d</italic> located just above upper lip, row <italic>d1</italic> well separated from row <italic>d</italic>. Rows <italic>ot</italic> and <italic>oi</italic> well separated. Row <italic>p</italic> surrounding orbit in interorbital region.
                    </p><p><italic>Colouration in fresh and preserved specimens</italic>: Head and trunk mostly dark brown with scattered pale spots and blotches when alive. Some individuals with larger pale spots in ventral half of trunk. Cheek, ventral portion of head, and underside of anterior portion of trunk sometimes pale with deep brown spots. First dorsal fin translucent with brown dotted spinous rays. Pectoral and second dorsal fins translucent with small deep brown spots. Pectoral-fin base with a dark brown band. Anal fin translucent with a few dark brown spots mostly on the branched rays. Caudal fin mostly dark brown proximally and with alternating and irregular dark brown and pale bands distally.
                    </p><p>Long preserved specimens with similar overall dark pattern as described above except disappearance of body pale spots.</p></tp:treatment-sec><tp:treatment-sec sec-type="Distribution"><title>Distribution.</title><p>The new species has only been found from the coastal regions of Taipei County as well as Keelung City, Taiwan. It is highly likely that it represents an endemic marine gobiid species of Taiwan (<xref ref-type="fig" rid="F3">Fig. 3</xref>).
                    </p></tp:treatment-sec><tp:treatment-sec sec-type="Habitats"><title>Habitats.</title><p><italic>Clariger taiwanensis</italic>was found in tidal pools with gravel on the rocky substratum of northern coast of Taiwan. The habitat also supports other marine gobies, including several <italic><tp:taxon-name>Bathygobius</tp:taxon-name></italic> spp. (dominant), <italic><tp:taxon-name>Eviota</tp:taxon-name></italic> spp, <italic><tp:taxon-name>Gobiopsis</tp:taxon-name></italic> spp. and <italic><tp:taxon-name>Priolepis semidoliata</tp:taxon-name></italic>, as well as the <italic><tp:taxon-name>Luciogobius</tp:taxon-name></italic> spp.
                    </p></tp:treatment-sec><tp:treatment-sec sec-type="Etymology"><title>Etymology.</title><p>The specific name, <italic>taiwanensis</italic>, is in reference to the type locality from the coastal rocky shores of northern Taiwan.
                    </p></tp:treatment-sec><tp:treatment-sec sec-type="Remarks"><title>Remarks.</title><p><italic><tp:taxon-name>Clariger taiwanensis</tp:taxon-name></italic> shares a morphological similarity (infraorbital dermal ridge with several distinct cheek barbels) with the following four species: <italic><tp:taxon-name>Clariger cosmurus</tp:taxon-name></italic>, <italic><tp:taxon-name>Clariger exilis</tp:taxon-name></italic>, <italic><tp:taxon-name>Clariger papillosus</tp:taxon-name></italic>, and <italic><tp:taxon-name>Clariger chionomaculatus</tp:taxon-name></italic>. Cheek barbels are lacking in <italic><tp:taxon-name>Clariger sirahamaensis</tp:taxon-name></italic>. In addition to differences in cheek barbels, the new species can be separated from <italic><tp:taxon-name>Clariger sirahamaensis</tp:taxon-name></italic> by the pattern of pigmentation on the caudal-fin: fin dark brown proximally with dark brown and pale bands distally in <italic><tp:taxon-name>Clariger taiwanensis</tp:taxon-name></italic> vs. fin uniform grayish black with a pair of white spots on basal regions of both upper and lower lobes in <italic><tp:taxon-name>Clariger sirhamaensis</tp:taxon-name></italic>. <italic><tp:taxon-name>Clariger taiwanensis</tp:taxon-name></italic> can be separated from <italic><tp:taxon-name>Clariger chionomaculatus</tp:taxon-name></italic> by the number of free pectoral-fin rays (2 free rays dorsally vs. 1); and coloration (no large white marks on trunk vs. several large, round white marks on upper half of trunk). <italic><tp:taxon-name>Clariger taiwanensis</tp:taxon-name></italic> can be distinguished from the remaining three nominal species, <italic><tp:taxon-name>Clariger cosmurus</tp:taxon-name></italic>, <italic><tp:taxon-name>Clariger exilis</tp:taxon-name></italic>, and <italic><tp:taxon-name>Clariger papillosus</tp:taxon-name></italic> by the following features: (1) fin-rays counts: second dorsal-fin rays 8 vs. 10–13 in others; anal-fin rays 8 vs. 9–11; and (2) squamation: body entirely naked vs. body scaled at least on caudal peduncle.
                    </p><p>So far as is known, <italic><tp:taxon-name>Clariger taiwanensis</tp:taxon-name></italic> is the only species of <italic><tp:taxon-name>Clariger</tp:taxon-name></italic> found outside Japan, now known from the subtropical island of Taiwan. It is very essential to su<!--PageBreak-->rvey more comprehensively the coastal waters of Taiwan as well as southern China to obtain a better understanding of the species diversity, distribution, and evolutionary history of <italic><tp:taxon-name>Clariger</tp:taxon-name></italic> and other members of the <italic><tp:taxon-name>Luciogobius</tp:taxon-name></italic> complex.
                    </p><table-wrap position="float" orientation="portrait" id="T1"><label>Table 1.</label><caption><p>Morphometry of <italic><tp:taxon-name>Clariger taiwanensis</tp:taxon-name></italic> sp. n. from Taiwan</p></caption><table><tbody><tr><th rowspan="1" colspan="1"><bold>Type status</bold></th><th rowspan="1" colspan="1"><bold>Holotype</bold></th><th rowspan="1" colspan="4"><bold>All type specimens</bold></th></tr><tr><th rowspan="1" colspan="1"><bold>Sample No.</bold></th><th rowspan="1" colspan="1"><bold>1</bold></th><th rowspan="1" colspan="4"><bold>9</bold></th></tr><tr><th rowspan="1" colspan="1"/><th rowspan="1" colspan="1"/><th rowspan="1" colspan="1"><bold>min</bold></th><th rowspan="1" colspan="1"><bold>max</bold></th><th rowspan="1" colspan="1"><bold>mean</bold></th><th rowspan="1" colspan="1"><bold>standard deviation</bold></th></tr><tr><td rowspan="1" colspan="1">Total length</td><td rowspan="1" colspan="1">34.4 </td><td rowspan="1" colspan="1">30.3 </td><td rowspan="1" colspan="1">41.0</td><td rowspan="1" colspan="1"/><td rowspan="1" colspan="1"/></tr><tr><td rowspan="1" colspan="1">Standard length</td><td rowspan="1" colspan="1">29.3 </td><td rowspan="1" colspan="1">26.4 </td><td rowspan="1" colspan="1">35.5</td><td rowspan="1" colspan="1"/><td rowspan="1" colspan="1"/></tr><tr><td rowspan="1" colspan="6">In SL (%)</td></tr><tr><td rowspan="1" colspan="1">Head length</td><td rowspan="1" colspan="1">24.4 </td><td rowspan="1" colspan="1">22.8 </td><td rowspan="1" colspan="1">26.7 </td><td rowspan="1" colspan="1">25.3 </td><td rowspan="1" colspan="1">1.2 </td></tr><tr><td rowspan="1" colspan="1">Snout to 1st dorsal fin origin</td><td rowspan="1" colspan="1">50.0 </td><td rowspan="1" colspan="1">43.6 </td><td rowspan="1" colspan="1">50.0 </td><td rowspan="1" colspan="1">45.8 </td><td rowspan="1" colspan="1">2.1 </td></tr><tr><td rowspan="1" colspan="1">Snout to 2nd dorsal fin origin</td><td rowspan="1" colspan="1">63.4 </td><td rowspan="1" colspan="1">61.7 </td><td rowspan="1" colspan="1">65.6 </td><td rowspan="1" colspan="1">63.4 </td><td rowspan="1" colspan="1">1.3 </td></tr><tr><td rowspan="1" colspan="1">Snout to anus</td><td rowspan="1" colspan="1">63.5 </td><td rowspan="1" colspan="1">56.6 </td><td rowspan="1" colspan="1">63.5 </td><td rowspan="1" colspan="1">59.8 </td><td rowspan="1" colspan="1">2.3 </td></tr><tr><td rowspan="1" colspan="1">Snout to anal fin origin</td><td rowspan="1" colspan="1">64.5 </td><td rowspan="1" colspan="1">60.3 </td><td rowspan="1" colspan="1">65.5 </td><td rowspan="1" colspan="1">63.1 </td><td rowspan="1" colspan="1">1.7 </td></tr><tr><td rowspan="1" colspan="1">Caudal peduncle length</td><td rowspan="1" colspan="1">21.8 </td><td rowspan="1" colspan="1">20.4 </td><td rowspan="1" colspan="1">24.2 </td><td rowspan="1" colspan="1">21.9 </td><td rowspan="1" colspan="1">1.4 </td></tr><tr><td rowspan="1" colspan="1">Caudal peduncle depth</td><td rowspan="1" colspan="1">9.9 </td><td rowspan="1" colspan="1">9.9 </td><td rowspan="1" colspan="1">12.5 </td><td rowspan="1" colspan="1">11.1 </td><td rowspan="1" colspan="1">0.8 </td></tr><tr><td rowspan="1" colspan="1">1st dorsal fin base</td><td rowspan="1" colspan="1">4.0 </td><td rowspan="1" colspan="1">4.0 </td><td rowspan="1" colspan="1">7.1 </td><td rowspan="1" colspan="1">5.3 </td><td rowspan="1" colspan="1">1.0 </td></tr><tr><td rowspan="1" colspan="1">2nd dorsal fin base length</td><td rowspan="1" colspan="1">16.6 </td><td rowspan="1" colspan="1">15.1 </td><td rowspan="1" colspan="1">19.0 </td><td rowspan="1" colspan="1">16.7 </td><td rowspan="1" colspan="1">1.3 </td></tr><tr><td rowspan="1" colspan="1">Anal fin base length</td><td rowspan="1" colspan="1">16.6 </td><td rowspan="1" colspan="1">15.4 </td><td rowspan="1" colspan="1">19.4 </td><td rowspan="1" colspan="1">16.9 </td><td rowspan="1" colspan="1">1.5 </td></tr><tr><td rowspan="1" colspan="1">Caudal fin length</td><td rowspan="1" colspan="1">19.6 </td><td rowspan="1" colspan="1">14.7 </td><td rowspan="1" colspan="1">19.7 </td><td rowspan="1" colspan="1">17.1 </td><td rowspan="1" colspan="1">1.9 </td></tr><tr><td rowspan="1" colspan="1">Pectoral fin length</td><td rowspan="1" colspan="1">13.6 </td><td rowspan="1" colspan="1">13.1 </td><td rowspan="1" colspan="1">16.8 </td><td rowspan="1" colspan="1">14.6 </td><td rowspan="1" colspan="1">1.3 </td></tr><tr><td rowspan="1" colspan="1">Pelvic fin length</td><td rowspan="1" colspan="1">9.7 </td><td rowspan="1" colspan="1">9.7 </td><td rowspan="1" colspan="1">12.5 </td><td rowspan="1" colspan="1">11.2 </td><td rowspan="1" colspan="1">1.0 </td></tr><tr><td rowspan="1" colspan="1">Body depth at pelvic fin origin</td><td rowspan="1" colspan="1">11.0 </td><td rowspan="1" colspan="1">10.4 </td><td rowspan="1" colspan="1">11.0 </td><td rowspan="1" colspan="1">10.7 </td><td rowspan="1" colspan="1">0.2</td></tr><tr><td rowspan="1" colspan="1">Body depth at anal origin</td><td rowspan="1" colspan="1">11.5 </td><td rowspan="1" colspan="1">11.4 </td><td rowspan="1" colspan="1">13.5 </td><td rowspan="1" colspan="1">12.6 </td><td rowspan="1" colspan="1">0.8</td></tr><tr><td rowspan="1" colspan="1">Body width at anal origin</td><td rowspan="1" colspan="1">8.5 </td><td rowspan="1" colspan="1">8.5 </td><td rowspan="1" colspan="1">12.2 </td><td rowspan="1" colspan="1">10.3 </td><td rowspan="1" colspan="1">1.1</td></tr><tr><td rowspan="1" colspan="1">Pelvic finorigin to anus</td><td rowspan="1" colspan="1">35.2 </td><td rowspan="1" colspan="1">30.9 </td><td rowspan="1" colspan="1">38.0 </td><td rowspan="1" colspan="1">33.9 </td><td rowspan="1" colspan="1">2.2</td></tr><tr><td rowspan="1" colspan="1">Gap between bases of two dorsal fins origin</td><td rowspan="1" colspan="1">16.5 </td><td rowspan="1" colspan="1">16.5 </td><td rowspan="1" colspan="1">20.3 </td><td rowspan="1" colspan="1">18.4 </td><td rowspan="1" colspan="1">1.3 </td></tr><tr><td rowspan="1" colspan="6">In HL (%)</td></tr><tr><td rowspan="1" colspan="1">Snout length </td><td rowspan="1" colspan="1">23.8 </td><td rowspan="1" colspan="1">21.3 </td><td rowspan="1" colspan="1">25.4 </td><td rowspan="1" colspan="1">23.5 </td><td rowspan="1" colspan="1">1.3</td></tr><tr><td rowspan="1" colspan="1">Eye dismeter </td><td rowspan="1" colspan="1">14.1 </td><td rowspan="1" colspan="1">11.3 </td><td rowspan="1" colspan="1">14.3 </td><td rowspan="1" colspan="1">13.3 </td><td rowspan="1" colspan="1">1.2</td></tr><tr><td rowspan="1" colspan="1">Postorbital length</td><td rowspan="1" colspan="1">67.4 </td><td rowspan="1" colspan="1">63.6 </td><td rowspan="1" colspan="1">69.9 </td><td rowspan="1" colspan="1">67.4 </td><td rowspan="1" colspan="1">2.3</td></tr><tr><td rowspan="1" colspan="1">Interorbital width</td><td rowspan="1" colspan="1">16.5 </td><td rowspan="1" colspan="1">14.4 </td><td rowspan="1" colspan="1">19.6 </td><td rowspan="1" colspan="1">16.3 </td><td rowspan="1" colspan="1">1.5</td></tr><tr><td rowspan="1" colspan="1">Head width</td><td rowspan="1" colspan="1">54.1 </td><td rowspan="1" colspan="1">54.1 </td><td rowspan="1" colspan="1">66.0 </td><td rowspan="1" colspan="1">58.3 </td><td rowspan="1" colspan="1">4.0</td></tr><tr><td rowspan="1" colspan="1">Lower jaw length </td><td rowspan="1" colspan="1">35.8 </td><td rowspan="1" colspan="1">31.3 </td><td rowspan="1" colspan="1">38.5 </td><td rowspan="1" colspan="1">35.0 </td><td rowspan="1" colspan="1">2.5</td></tr></tbody></table></table-wrap><fig id="F1" position="float" orientation="portrait"><label>Figure 1.</label><caption><p>Head lateral-line system of <italic><tp:taxon-name>Clariger taiwanensis</tp:taxon-name></italic>, NTOUP-2011-11-062, holotype, 28.3 mm SL</p></caption><graphic xmlns:xlink="http://www.w3.org/1999/xlink" xlink:href="ZooKeys-199-013-g001.jpg" position="float" orientation="portrait" xlink:type="simple"/></fig><fig id="F2" position="float" orientation="portrait"><label>Figure 2.</label><caption><p><bold>a</bold> A living specimen of <italic><tp:taxon-name>Clariger taiwanensis</tp:taxon-name></italic> sp. n., NTOUP-2011-11-057, paratype, 30.0 mm SL, Keelung City, Taiwan;<bold>b</bold> Formalin-fixed holotype, NTOUP-2011-062, 28.3 mm SL, Keelung City, Taiwan (Photograph by Kuan-Te Chen).</p></caption><graphic xmlns:xlink="http://www.w3.org/1999/xlink" xlink:href="ZooKeys-199-013-g002.jpg" position="float" orientation="portrait" xlink:type="simple"/></fig><fig id="F3" position="float" orientation="portrait"><label>Figure 3.</label><caption><p>Map showing the collection localities (red symbols) for the <italic><tp:taxon-name>Clariger taiwanensis</tp:taxon-name></italic> sp. n. examined in this study in the coastal area of northern Taiwan. The red triangle shows the collection site of holotype.</p></caption><graphic xmlns:xlink="http://www.w3.org/1999/xlink" xlink:href="ZooKeys-199-013-g003.jpg" position="float" orientation="portrait" xlink:type="simple"/></fig></tp:treatment-sec><tp:treatment-sec sec-type="A diagnostic key to all nominal species of Clariger from Japan and Taiwan (adapted from Shiogaki 1988 and Akihito et al. 2000, 2002)"><title>A diagnostic key to all nominal species of <italic><tp:taxon-name>Clariger</tp:taxon-name></italic> from Japan and Taiwan (adapted from <xref ref-type="bibr" rid="B13">Shiogaki 1988</xref> and <xref ref-type="bibr" rid="B2">Akihito et al. 2000</xref>, <xref ref-type="bibr" rid="B3">2002</xref>):
                    </title><table-wrap content-type="key" position="anchor" orientation="portrait"><table><tbody><tr><td rowspan="1" colspan="1">1a</td><td rowspan="1" colspan="1">Well-developed barbels on fleshy ridge below eye</td><td rowspan="1" colspan="1">2</td></tr><tr><td rowspan="1" colspan="1">1b</td><td rowspan="1" colspan="1">No barbels below eye</td><td rowspan="1" colspan="1"><italic><tp:taxon-name>Clariger sirahamaensis</tp:taxon-name></italic> Sakamoto
                                    </td></tr><tr><td rowspan="1" colspan="1">2a</td><td rowspan="1" colspan="1">Only one free, filamentous ray on upper region of pectoral fin; anal-fin rays modally 13</td><td rowspan="1" colspan="1"><italic><tp:taxon-name>Clariger chionomaculatus</tp:taxon-name></italic> Shiogaki
                                    </td></tr><tr><td rowspan="1" colspan="1">2b</td><td rowspan="1" colspan="1">Two free, filamentous rays on upper region of pectoral fin; anal-fin rays always less than 13</td><td rowspan="1" colspan="1">3</td></tr><tr><td rowspan="1" colspan="1">3a</td><td rowspan="1" colspan="1">Body entirely naked, second dorsal-fin rays 8</td><td rowspan="1" colspan="1"><italic><tp:taxon-name>Clariger taiwanensis</tp:taxon-name></italic> Jang-Liaw, Gong &amp; Chen sp. n.
                                    </td></tr><tr><td rowspan="1" colspan="1">3b</td><td rowspan="1" colspan="1">Body with small scales at least on caudal peduncle, second dorsal-fin rays more than 9</td><td rowspan="1" colspan="1">4</td></tr><tr><td rowspan="1" colspan="1">4a</td><td rowspan="1" colspan="1">Gap between bases of two dorsal fins somewhat longer than body depth at anal-fin origin, head lacking distinct markings</td><td rowspan="1" colspan="1"><italic><tp:taxon-name>Clariger exilis</tp:taxon-name></italic> Snyder
                                    </td></tr><tr><td rowspan="1" colspan="1">4b</td><td rowspan="1" colspan="1">Gap between bases of two dorsal fins less than body depth at anal-fin origin, head with a horizontal dark stripe</td><td rowspan="1" colspan="1">5</td></tr><tr><td rowspan="1" colspan="1">5a</td><td rowspan="1" colspan="1">Dorsal-fin rays 10; anal-fin rays 9-10</td><td rowspan="1" colspan="1">6</td></tr><tr><td rowspan="1" colspan="1">5b</td><td rowspan="1" colspan="1">Dorsal-fin rays 13; anal-fin rays 11</td><td rowspan="1" colspan="1"><italic><tp:taxon-name>Clariger papillosus</tp:taxon-name></italic> Ebina
                                    </td></tr><tr><td rowspan="1" colspan="1">6a</td><td rowspan="1" colspan="1">Dark mark extending below the dermal barbels on ridge below eye</td><td rowspan="1" colspan="1"><italic><tp:taxon-name>Clariger cosmurus</tp:taxon-name></italic> Jordan &amp; Snyder
                                    </td></tr><tr><td rowspan="1" colspan="1">6b</td><td rowspan="1" colspan="1">No dark mark below the dermal barbels on ridge below eye</td><td rowspan="1" colspan="1"><italic><tp:taxon-name>Clariger</tp:taxon-name></italic>. sp.
                                    </td></tr></tbody></table></table-wrap></tp:treatment-sec><ref-list><ref id="B13"><mixed-citation xmlns:xlink="http://www.w3.org/1999/xlink" xlink:type="simple"><person-group><name name-style="western"><surname>Shiogaki</surname><given-names>M</given-names></name></person-group> (<year>1988</year>)<article-title> A new gobiid fish of the genus <italic>Clariger</italic> from Mutsu Bay, northern Japan.</article-title><source>Japanese Journal of Ichthyology </source><volume>35</volume>: <fpage>127</fpage>-<lpage>132</lpage>.</mixed-citation></ref><ref id="B2"><mixed-citation xmlns:xlink="http://www.w3.org/1999/xlink" xlink:type="simple"><person-group><name name-style="western"><surname>Akihito</surname><given-names>SK</given-names></name><name name-style="western"><surname>Ikeda</surname><given-names>Y</given-names></name><name name-style="western"><surname>Sugiyama</surname><given-names>K</given-names></name></person-group> (<year>2000</year>)<article-title> Suborder Gobioidei.</article-title> In: <person-group><name name-style="western"><surname>Nakabo</surname><given-names>T</given-names></name></person-group> (<role>Ed</role>). <issue-title>Fishes of Japan with pictorial keys to the species.</issue-title><source>Second edition, Volume 2, Tokai University Press, Tokyo</source>: <fpage>867</fpage>-<lpage>1748</lpage>. [in Japanese]</mixed-citation></ref><ref id="B3"><mixed-citation xmlns:xlink="http://www.w3.org/1999/xlink" xlink:type="simple"><person-group><name name-style="western"><surname>Akihito</surname><given-names>SK</given-names></name><name name-style="western"><surname>Ikeda</surname><given-names>Y</given-names></name><name name-style="western"><surname>Sugiyama</surname><given-names>K</given-names></name></person-group> (<year>2002</year>)<article-title> Suborder Gobioidei.</article-title> In: <person-group><name name-style="western"><surname>Nakabo</surname><given-names>T</given-names></name></person-group> (<role>Ed</role>). <issue-title>Fishes of Japan with pictorial keys to the species.</issue-title><source>Tokai University Press, Tokyo</source>: <fpage>867</fpage>-<lpage>1749</lpage>.</mixed-citation></ref></ref-list></tp:taxon-treatment>
